# Supplementary material for: AURKB inhibition induces rhabdomyosarcoma apoptosis and ferroptosis through NPM1/SP1/ACSL5 axis
Source: JCI Insight. 2025 Feb 10;10(3):e182429. doi: 10.1172/jci.insight.182429 (PMC11948576; doi:10.1172/jci.insight.182429)
Supplement: Supporting data values [file jciinsight-10-182429-s223.xlsx]

## Sheet: Fig.1E
HSKMC	RD	A204	RH30	RH28
1.05336	5.04925	3.10793	6.49516	6.03159
0.963691	6.27007	3.42728	7.31622	5.64587
0.982946	5.06098	3.31099	6.96298	6.4585

## Sheet: Fig.2A
drug concentration	cell viability
	SKNMC	SKNMC	SKNMC	RD	RD	RD	A204	A204	A204	RH30	RH30	RH30	RH28	RH28	RH28
50	19.8782	21.3103	22.6369	6.6824	5.82571	7.13833	5.73182	5.33145	5.91963	7.22075	7.20893	7.64661	7.22368	7.39069	7.30244
25	41.5486	41.7372	42.7522	10.1416	8.71478	8.78228	11.2417	12.8491	12.7034	8.32596	8.73587	9.48972	8.93421	11.1441	11.0047
12.5	48.9941	54.2142	52.3559	16.0037	16.5022	18.3172	17.6133	18.4203	24.1538	11.5385	10.2041	10.7388	19.7763	19.3989	17.7327
6.25	69.4673	77.6003	78.0331	25.8474	27.3689	28.0859	27.3665	29.7743	34.3944	12.1869	17.0753	15.9025	28.1053	24.2745	30.7673
3.125	88.2049	94.8988	91.0087	33.1373	34.8076	37.4703	36.715	43.653	40.7317	20.5718	22.7867	23.412	35.0921	36.889	28.6225
1.5625	92.0728	96.8127	94.2003	45.5928	45.8091	45.8327	46.6902	48.8434	50.108	36.4279	29.6579	33.3892	40.8289	44.3054	39.3847
0.78125	89.7351	95.8631	94.013	56.4889	56.1764	58.1168	58.2191	60.6065	61.9041	48.5558	53.6779	55.0038	51.6974	51.4253	49.8915
0.390625	91.2794	95.7232	94.4596	83.7409	82.5031	82.9147	72.2418	76.347	82.6732	87.43	89.6051	95.8416	73.2105	70.2567	66.2198
0.195313	91.7611	96.4667	91.0735	96.0649	99.4293	99.794	81.2639	89.2384	92.8561	93.1329	91.3816	95.5826	80.8421	86.8051	83.8504
0	100	100	100	100	100	100	100	100	100	100	100	100	100	100	100

## Sheet: Fig.2B
	Colonies	DMSO	DMSO	DMSO	AZD1152	AZD1152	AZD1152
	RD	243	299	278	75	137	60
	A204	527	488	487	193	132	125
	RH30	264	223	303	103	86	95
	RH28	315	356	357	116	146	96

## Sheet: Fig.2C
	Colonies	shNC	shNC	shNC	shAURKB 1#	shAURKB 1#	shAURKB 1#	shAURKB 2#	shAURKB 2#	shAURKB 2#
	RD	410	346	327	165	191	128	177	206	107
	RH30	395	421	380	109	157	117	126	106	100

## Sheet: Fig.2D
	Colonies		DMSO			AZD1152			AZD1152+3-Methyladenine			AZD1152+necrostatin-1			AZD1152+Z-VAD-FMK			AZD1152+deferoxamine
	RD	333	330	353	106	96	56	52	102	100	53	73	117	287	287	215	331	298	325
	RH30	494	472	474	125	81	124	89	122	124	112	117	106	390	487	425	475	493	411

## Sheet: Fig.2E
	Cell viability		DMSO			AZD1152			AZD1152+3-Methyladenine			AZD1152+necrostatin-1			AZD1152+Z-VAD-FMK			AZD1152+deferoxamine
	RD	1.01303	0.99737	0.9896	0.331059	0.317	0.308984	0.328346	0.313794	0.286046	0.309971	0.282223	0.357573	0.567344	0.688077	0.706575	0.688817	0.72717	0.755781
	RH30	0.99465	1.02097	0.984375	0.294201	0.343846	0.328953	0.284792	0.308691	0.306439	0.345	0.313771	0.328144	0.694532	0.759821	0.802422	0.81899	0.786952	0.825455

## Sheet: Fig.2F
	Colonies		shNC			shAURKB			shAURKB+3-Methyladenine			shAURKB+necrostatin-1			shAURKB+Z-VAD-FMK			shAURKB+deferoxamine
	RD	592	620	655	131	119	97	157	141	107	176	129	105	487	404	486	467	419	533
	RH30	618	516	674	123	135	145	151	125	189	157	151	124	469	474	543	549	425	547

## Sheet: Fig.2G
	Cell viability		shNC			shAURKB			shAURKB+3-Methyladenine			shAURKB+necrostatin-1			shAURKB+Z-VAD-FMK			shAURKB+deferoxamine
	RD	0.949261	1.02428	1.02646	0.318141	0.297953	0.285105	0.309423	0.254249	0.246449	0.306097	0.261934	0.275585	0.580133	0.526335	0.641501	0.707114	0.784312	0.681534
	RH30	1.02334	0.993039	0.982981	0.295462	0.281049	0.317541	0.297915	0.29172	0.323551	0.319565	0.271665	0.28479	0.684054	0.64284	0.631125	0.798497	0.762619	0.765563

## Sheet: Fig.3A
					AZD1152			AZD1152
	Apoptosis	DMSO	DMSO	DMSO	4μM	4μM	4μM	6μM	6μM	6μM
	RD	2.81	2.79	2.7	11.98	12.21	12	17.18	18.72	18.19
	RH30	5.55	3.74	4.19	18.38	16.16	16.42	21.94	26.39	23.75

## Sheet: Fig.3B
	Apoptosis	siNC	siNC	siNC	siAURKB 1#	siAURKB 1#	siAURKB 1#	siAURKB 2#	siAURKB 2#	siAURKB 2#
	RD	2.2	2.42	2.09	13.1	13.44	13.14	14.97	15.21	13.95
	RH30	2.41	2.39	2.63	17.8	17.13	13.01	18.22	20.2	20.49

[truncated: 55 more sheets: Fig.3C, Fig.3D, Fig.3E, Fig.3F, Fig.3G, Fig.3H, Fig.4B, Fig.4C, Fig.5F, Fig.5G, Fig.5H, Fig.5I, Fig.5J, Fig.5K, Fig.5L, Fig.6E, Fig.6H, Fig.6I, Fig.6J, Fig.6K …]
